# Supplementary material for: Vegetarian and Vegan Diet in Fibromyalgia: A Systematic Review
Source: Int J Environ Res Public Health. 2021 May 6;18(9):4955. doi: 10.3390/ijerph18094955 (PMC8125538; doi:10.3390/ijerph18094955)
Supplement: Supplementary file 1 [file ijerph-18-04955-s001.zip]

Archive with 1 entries (1 files):
- ijerph-1196943-supplementary.pdf
